# Supplementary material for: Time variations in the transmissibility of pandemic influenza in Prussia, Germany, from 1918–19
Source: Theor Biol Med Model. 2007 Jun 4;4:20. doi: 10.1186/1742-4682-4-20 (PMC1892008; doi:10.1186/1742-4682-4-20)
Supplement: Additional File 1 — Reported daily number of influenza deaths in Prussia, Germany, from 1918–19. The temporal distribution of influenza deaths is given in Microsoft Excel format. Data source: ref. [18]. [file 1742-4682-4-20-S1.xls]

## Sheet: Sheet1
Temporal distribution of Spanish flu in Prussia, Germany, from 1918-19
as Supplementary Data: Nishiura H. Time variations in the transmissibility of pandemic influenza in Prussia, Germany, from 1918-19. In: Theoretical Biology and Medical Modelling
Data from: 18. Peiper O: Die Grippe-Epidemie in Preuβen im Jahre 1918/19. Veroeffentlichungen aus dem Gebiete der Medizinalverwaltung 1920, 10: 417-479 (in German).
See original article for additional information.
Date	Time	Deaths
1918-09-29	0	10
1918-09-30	1	4
1918-10-01	2	4
1918-10-02	3	19
1918-10-03	4	6
1918-10-04	5	13
1918-10-05	6	28
1918-10-06	7	23
1918-10-07	8	35
1918-10-08	9	27
1918-10-09	10	42
1918-10-10	11	51
1918-10-11	12	43
1918-10-12	13	78
1918-10-13	14	86
1918-10-14	15	80
1918-10-15	16	109
1918-10-16	17	126
1918-10-17	18	126
1918-10-18	19	159
1918-10-19	20	190
1918-10-20	21	209
1918-10-21	22	161
1918-10-22	23	199
1918-10-23	24	227
1918-10-24	25	246
1918-10-25	26	269
1918-10-26	27	243
1918-10-27	28	259
1918-10-28	29	264
1918-10-29	30	243
1918-10-30	31	289
1918-10-31	32	247
1918-11-01	33	289
1918-11-02	34	263
1918-11-03	35	230
1918-11-04	36	235
1918-11-05	37	227
1918-11-06	38	208
1918-11-07	39	184
1918-11-08	40	179
1918-11-09	41	139
1918-11-10	42	157
1918-11-11	43	141
1918-11-12	44	128
1918-11-13	45	142
1918-11-14	46	129
1918-11-15	47	99
1918-11-16	48	109
1918-11-17	49	79
1918-11-18	50	86
1918-11-19	51	73
1918-11-20	52	86
1918-11-21	53	71
1918-11-22	54	80
1918-11-23	55	71
1918-11-24	56	58
1918-11-25	57	56
1918-11-26	58	42
1918-11-27	59	61
1918-11-28	60	48
1918-11-29	61	47
1918-11-30	62	47
1918-12-01	63	40
1918-12-02	64	36
1918-12-03	65	47
1918-12-04	66	31
1918-12-05	67	39
1918-12-06	68	23
1918-12-07	69	29
1918-12-08	70	27
1918-12-09	71	28
1918-12-10	72	20
1918-12-11	73	30
1918-12-12	74	21
1918-12-13	75	24
1918-12-14	76	28
1918-12-15	77	16
1918-12-16	78	13
1918-12-17	79	15
1918-12-18	80	21
1918-12-19	81	16
1918-12-20	82	17
1918-12-21	83	16
1918-12-22	84	13
1918-12-23	85	32
1918-12-24	86	5
1918-12-25	87	9
1918-12-26	88	14
1918-12-27	89	25
1918-12-28	90	17
1918-12-29	91	15
1918-12-30	92	14
1918-12-31	93	12
1919-01-01	94	13
1919-01-02	95	23
1919-01-03	96	13
1919-01-04	97	21
1919-01-05	98	12
1919-01-06	99	11
1919-01-07	100	12
1919-01-08	101	7
1919-01-09	102	11
1919-01-10	103	15
1919-01-11	104	12
1919-01-12	105	3
1919-01-13	106	22
1919-01-14	107	8
1919-01-15	108	10
1919-01-16	109	10
1919-01-17	110	6
1919-01-18	111	7
1919-01-19	112	15
1919-01-20	113	15
1919-01-21	114	1
1919-01-22	115	20
1919-01-23	116	2
1919-01-24	117	2
1919-01-25	118	2
1919-01-26	119	17
1919-01-27	120	16
1919-01-28	121	15
1919-01-29	122	11
1919-01-30	123	3
1919-01-31	124	1
1919-02-01	125	3
