# Supplementary material for: Time variations in the transmissibility of pandemic influenza in Prussia, Germany, from 1918–19
Source: Theor Biol Med Model. 2007 Jun 4;4:20. doi: 10.1186/1742-4682-4-20 (PMC1892008; doi:10.1186/1742-4682-4-20)
Supplement: Additional File 2 — Time delay from onset to death during the influenza epidemic in Prussia, Germany, from 1918–19. Data source: ref. [18]. [file 1742-4682-4-20-S2.xls]

## Sheet: Sheet1
Distribution of the time delay from onset to death during the influenza epidemic in Prussia, Germany, from 1918-19
as Supplementary Data: Nishiura H. Time variations in the transmissibility of pandemic influenza in Prussia, Germany, from 1918-19. In: Theoretical Biology and Medical Modelling
Data from: ref. [18]. Peiper O: Die Grippe-Epidemie in Preuβen im Jahre 1918/19. Veroeffentlichungen aus dem Gebiete der Medizinalverwaltung 1920, 10: 417-479 (in German).
See original article for additional information.
Days(*)	Cases	Frequency (%)
1	99	1.6
2	278	4.5
3	442	7.1
4	461	7.4
5	511	8.2
6	314	5
7	375	6
8	1755	28.2
9	154	2.5
10	383	6.2
11	58	0.9
12	75	1.2
13	17	0.3
14	662	10.6
15-21	304	4.9
22-28	210	3.4
29 and over	125	2
Total	6223	100
(*) Days from onset of the disease (i.e. fever) to death.
